# Supplementary material for: Comparative analysis of the Rotarix™ vaccine strain and G1P[8] rotaviruses detected before and after vaccine introduction in Belgium
Source: PeerJ. 2017 Jan 3;5:e2733. doi: 10.7717/peerj.2733 (PMC5214804; doi:10.7717/peerj.2733)
Supplement: Supplemental Information 1 [file peerj-05-2733-s003.sqn]

Seq-submit ::= {
  sub {
    contact {
      contact {
        name
          name {
            last "Zeller" ,
            first "Mark" ,
            initials "M." } ,
        affil
          std {
            affil "KU Leuven-University of Leuven" ,
            div "Department of Microbiology and Immunology" ,
            city "Leuven" ,
            country "Belgium" ,
            street "Minderbroedersstraat 10" ,
            email "m.zeller01@gmail.com" ,
            phone "0032 16 33 21 44" ,
            postal-code "3000" } } } ,
    cit {
      authors {
        names
          std {
            {
              name
                name {
                  last "Zeller" ,
                  first "Mark" ,
                  initials "M." } } ,
            {
              name
                name {
                  last "Heylen" ,
                  first "Elisabeth" ,
                  initials "E." } } ,
            {
              name
                name {
                  last "Tamim" ,
                  first "Sana" ,
                  initials "S." } } ,
            {
              name
                name {
                  last "McAllen" ,
                  first "John" ,
                  initials "J.K." } } ,
            {
              name
                name {
                  last "Kirkness" ,
                  first "Ewen" ,
                  initials "E." } } ,
            {
              name
                name {
                  last "Akopov" ,
                  first "Asmik" ,
                  initials "A." } } ,
            {
              name
                name {
                  last "De Coster" ,
                  first "Sarah" ,
                  initials "S." } } ,
            {
              name
                name {
                  last "Van Ranst" ,
                  first "Marc" ,
                  initials "M." } } ,
            {
              name
                name {
                  last "Matthijnssens" ,
                  first "Jelle" ,
                  initials "J." } } } ,
        affil
          std {
            affil "KU Leuven-University of Leuven" ,
            div "Department of Microbiology and Immunology" ,
            city "Leuven" ,
            country "Belgium" ,
            street "Minderbroedersstraat 10" ,
            postal-code "3000" } } ,
      date
        std {
          year 2016 ,
          month 10 ,
          day 5 } } ,
    hup TRUE ,
    reldate
      std {
        year 2016 ,
        month 12 ,
        day 31 } ,
    subtype new ,
    tool "Sequin 15.10 - MAC 386 on OS 10.6" } ,
  data
    entrys {
      set {
        class pop-set ,
        descr {
          pub {
            pub {
              gen {
                cit "Unpublished" ,
                authors {
                  names
                    std {
                      {
                        name
                          name {
                            last "Zeller" ,
                            first "Mark" ,
                            initials "M." } } ,
                      {
                        name
                          name {
                            last "Heylen" ,
                            first "Elisabeth" ,
                            initials "E." } } ,
                      {
                        name
                          name {
                            last "Tamim" ,
                            first "Sana" ,
                            initials "S." } } ,
                      {
                        name
                          name {
                            last "McAllen" ,
                            first "John" ,
                            initials "J.K." } } ,
                      {
                        name
                          name {
                            last "Kirkness" ,
                            first "Ewen" ,
                            initials "E." } } ,
                      {
                        name
                          name {
                            last "Akopov" ,
                            first "Asmik" ,
                            initials "A." } } ,
                      {
                        name
                          name {
                            last "De Coster" ,
                            first "Sarah" ,
                            initials "S." } } ,
                      {
                        name
                          name {
                            last "Van Ranst" ,
                            first "Marc" ,
                            initials "M." } } ,
                      {
                        name
                          name {
                            last "Matthijnssens" ,
                            first "Jelle" ,
                            initials "J." } } } ,
                  affil
                    std {
                      affil "KU Leuven-University of Leuven" ,
                      div "Department of Microbiology and Immunology" ,
                      city "Leuven" ,
                      country "Belgium" ,
                      street "Minderbroedersstraat 10" ,
                      postal-code "3000" } } ,
                title "Comparative analysis of the Rotarix vaccine strain and
 G1P[8] rotaviruses isolated before and after vaccine introduction in Belgium" } } } ,
          user {
            type
              str "NcbiCleanup" ,
            data {
              {
                label
                  str "method" ,
                data
                  str "SequinCleanup" } ,
              {
                label
                  str "version" ,
                data
                  int 8 } ,
              {
                label
                  str "month" ,
                data
                  int 10 } ,
              {
                label
                  str "day" ,
                data
                  int 5 } ,
              {
                label
                  str "year" ,
                data
                  int 2016 } } } ,
          create-date
            std {
              year 2016 ,
              month 10 ,
              day 5 } } ,
        seq-set {
          set {
            class nuc-prot ,
            descr {
              source {
                genome genomic ,
                org {
                  taxname "Rotavirus A" ,
                  orgname {
                    mod {
                      {
                        subtype strain ,
                        subname "RVA/Vaccine/USA/Rotarix-A41CB052A/1988/G1P1A[
8]" } } ,
                    gcode 1 } } } } ,
            seq-set {
              seq {
                id {
                  local
                    str "RVA/Vaccine/USA/Rotarix-A41CB052A/1988/G1P1A8_VP1" } ,
                descr {
                  molinfo {
                    biomol genomic } ,
                  user {
                    type
                      str "StructuredComment" ,
                    data {
                      {
                        label
                          str "StructuredCommentPrefix" ,
                        data
                          str "##Assembly-Data-START##" } ,
                      {
                        label
                          str "StructuredCommentSuffix" ,
                        data
                          str "##Assembly-Data-END##" } ,
                      {
                        label
                          str "Assembly Method" ,
                        data
                          str "Mira v. 3.4" } ,
                      {
                        label
                          str "Sequencing Technology" ,
                        data
                          str "454" } } } } ,
                inst {
                  repr raw ,
                  mol rna ,
                  length 3267 ,
                  seq-data
                    ncbi2na '3AA0B10DC37ED20CFCD3FBF10F443792F40C50FC73DF70F48
3C80223B360FD39C0EEF84BDC202B7B4F005FCF60833023B0C0C3907F1CDCCF34CF7CE1031067B
2060272D0F39C0AC053C8A70FC1A60623E3CE00C300C1F783EFD2DA5820CC78F4F0E8D79CCF07D
BCDF40FC0E4B4EFFAF20613D8386F9E390100FCC06C87A373F34CB24DC4303033A2E5C84C3800C
48CE0C62B8E0A3016CF1F2C13A9C1D3732039F3B4BBFD13823CFC324022F0C33ED33D032361BC9
C072FD3750ED8CF2F93C323343AC6FCF103822F227E0FF48C0CED0243EC5E340FF6383C4A038D8
43388027AFCB2331420E3D083AF2F8FBD3C880FC478ED003F3DFAD3F4EFA3F20040238F86493C8
50F82122C47823B23AE23B10E2CC43BC3C88E032D08E720B14BC04E38D371F663D20F25A3EF343
B4D27D01AE0D0A49F03FADB08433FD070800CE4ED3A38CF913A08CC75ABB4F5D4B01B232143D4F
2B6C88EF5E86081083CCF4CF14CE0C7F3E64919EDB2000EF34C640931C88B1920FF1D92D0341CF
34CEB8EF108F7CD4B0F73ACF31121BF443A8F6D104C111253F200A0C3CEAFC8CEF350CE1C38D40
2CB101BC0FCCC040440F0DD3A3D31BD03178EB0EC3C008F4B3AE7BE7D288004070A49C3DCC9C1F
2474F006B3ED0A3E40C2CF7FCC14030D22D8EB8E30F392E710FC1161B470123AD423BB4063B88C
CCCF720E0E702F024FACDC4B6B3E0324008CCC928A0033FF489EB301F3C0C38806EA40B110EA34
249CFF33D01C4FBC103C628FE21E3220FCCF0700F310384DEC94F1E8D1C2BCFD6D2062EF071C3D
C4F40B3F874823F4F320CEA10706382CCCC40893F3B47B72D00B4A0C9E380C9F7D1013F003CEF0
40F37850F3C334001B0FB3502B327B04802980F83D33914BF372001B6E640CD26F3C1CEF92014B
B4FC0D8300F1CF0E13FE6E130053FFED1F78270FE50F431200FCE5047170C3B50CEF310E4CA362
86CD03208CBAB4034D8FD82F0CD00CF4BF1016D8F82073302F337F0881080C4BECFCBF4F28BD45
2F8E4A46C6FAB420CCF64A30B300CF22DF1B330FC7343C3CE8EF341CF63FC3DD48FC8807CC60F5
FF02908C525B04FCCF937F39C07E030C0739CF083A27E8F2FEFFB071500DE038F03CE8200EE833
0493C6B75711CB981F7F423C8'H } ,
                annot {
                  {
                    data
                      ftable {
                        {
                          data
                            cdregion {
                              code {
                                id 1 } } ,
                          product
                            whole
                              local
                                str "VP1" ,
                          location
                            int {
                              from 0 ,
                              to 3266 ,
                              strand plus ,
                              id
                                local
                                  str "RVA/Vaccine/USA/Rotarix-A41CB052A/1988/
G1P1A8_VP1" } } } } } } ,
              seq {
                id {
                  local
                    str "VP1" } ,
                descr {
                  molinfo {
                    biomol peptide ,
                    tech concept-trans-a } } ,
                inst {
                  repr raw ,
                  mol aa ,
                  length 1088 ,
                  seq-data
                    ncbieaa "MGKYNLILSEYLSFVYNSQSAVQIPIYYSSNSELEKRCIEFHAKCVDSS
KKGLSLKPLFEEYKDVINNATLLSILSYSYDKYNAVERKLVNYAKGKPLEANLTANEIDYENNKITSELFQSAEEYTD
SLMDPAILTSLSSNLNAVMFWLERHSNDVADANKIYKRRLDLFIIVASTINKYGVPRHNEKYRYEYEVMKDKPYYLVT
WANSSIEMLMSVFSHEDYLIAKELIILSYSNRSTLAKLVSSPMSILVALIDINGTFITNEELELEFSDKYVKAIVPDQ
IFDELQEMIDNMRKAGLVDIPRMIQEWLVDCSLEKFTLMSKIYSWSFHVGFRKQKMIDAALDQLKTEYTEDVDGEMYN
EYTMLIRDEIVKMLEVPVKHDDHLLRDSELAGLLSMSSASNGESRQLKFGRKTIFSTKKNMHVMDDIAHGRYTPGVIP
PVNVDRPIPLGRRDVPGRRTRIIFILPYEYFIAQHAVVEKMLSYAKHTREYAEFYSQSNQLLSYGDVTRFLSSNSMVL
YTDVSQWDSSQHNTQPFRKGIIMGLDMLSNMTNDPKVVQTLNLYKQTQINLMDSYVQIPDGNVIKKIQYGAVASGEKQ
TKAANSIANLALIKTVLSRIANKYSFITKIIRVDGDDNYAVLQFNTDVTKQMVQDVSNDVRYIYSRMNAKVKALVSTV
GIEIAKRYIAGGKIFFRAGINLLNNEKRGQSTQWDQAAILYSNYIVNKLRGFETDREFILTKIIQMTSVAITGSLRLF
PSERVLTTNSTFKVFDSEDFIIEYGTTNDEVYIQRAFMSLSSQKSGIADEIASSQTFKNYVNKLSDQLLISKNVIVSK
GIAVTEKAKLNSYAPVYLEKRRAQISALLTMLQKPVSFKSNKITINDILRDIKPFFVTSEANLPIQYRKFMPTLPNNV
QYVIQCIGSRTYQIEDSGSKSSISKLISKYSVYKPSIEELYKVISLREQEIQLYLVSLGVPPVDAGTYVGSRIYSQDK
YKILESYVYNLLSINYGCYQLFDFNSPDLEKLIRIPFKGKIPAVTFILHLYAKLEIINYAIKNGAWISLFCNYPKSEM
IKLWKKMWNITALRSPYTSANFFQD" } ,
                annot {
                  {
                    data
                      ftable {
                        {
                          data
                            prot {
                              name {
                                "VP1" } } ,
                          location
                            int {
                              from 0 ,
                              to 1087 ,
                              id
                                local
                                  str "VP1" } } } } } } } } ,
          set {
            class nuc-prot ,
            descr {
              source {
                genome genomic ,
                org {
                  taxname "Rotavirus A" ,
                  orgname {
                    mod {
                      {
                        subtype strain ,
                        subname "RVA/Vaccine/USA/Rotarix-A41CB052A/1988/G1P1A[
8]" } } ,
                    gcode 1 } } } } ,
            seq-set {
              seq {
                id {
                  local
                    str "RVA/Vaccine/USA/Rotarix-A41CB052A/1988/G1P1A8_VP2" } ,
                descr {
                  molinfo {
                    biomol genomic } ,
                  user {
                    type
                      str "StructuredComment" ,
                    data {
                      {
                        label
                          str "StructuredCommentPrefix" ,
                        data
                          str "##Assembly-Data-START##" } ,
                      {
                        label
                          str "StructuredCommentSuffix" ,
                        data
                          str "##Assembly-Data-END##" } ,
                      {
                        label
                          str "Assembly Method" ,
                        data
                          str "Mira v. 3.4" } ,
                      {
                        label
                          str "Sequencing Technology" ,
                        data
                          str "454" } } } } ,
                inst {
                  repr raw ,
                  mol rna ,
                  length 2673 ,
                  seq-data
                    ncbi2na '3A6C4A099A2701B809F144100E06DE4200203E0023B83B073
A00C00C30C809243CDE302C7344008A030C1E39108E33C0327AE23C0034D00822D004BE76033C0
0602085348080C4B380F7100063161FF814020D0FF8003C8233005A242708240E03EFC833F8140
10F143736240EB88083E20323ACFA03E0028C67948688F386C620CFFF03F338D235E3203948F3F
1C7808CE9EC803003DC88E7AC0BEC8F78049033FB8E733F423822122A2FB4823D3E48CE2104AF4
A78C80CFB43CD4D0FF1350F8D193F0E0CFF7034D0F2D8147030E034FFC3CCC52020C2838EF0733
FE0CE8CE0FE5341242333C8581FBE42321C0FC4E30FF834F3A8443071340F331C948D2FB978FE0
A0020F2FD0782748C4803B7423F107E09FC18C4378064BF7E7A4C0F44249038FBFC033E3249CEF
0949B10ED3C8FFB05183CCED1F337ACEE9CF85BCC50384EFDF6E0D3CB64E60FA530C0C732FCD49
3FA0E408393CC80EB8D54875BF40C9204903100FF42C9C3EBC4FF3C30C323F290BEF3E3A2EF034
047C18C33CA06842F3C34BC3A093C39273721043F587394BE3CC023431022833C73CDC12BCAD2F
2F8FC108F2CD330F380770E9FBB073833904EF40774616003C43E1F7B44DFCECEF0FA031C4B0F5
0B51013CFD1CF306C0EC0FF4F40F306060F06192E9CD3C69E7048703F3348000E03432F8A3FFE0
08F903FF8EC518B148E140EC4AF888C87CAF3C52F8086087E333F0FC33C3833A248D8189F48C03
E7428B0C3E7CC88CE41C8088E23B3A33B413E7203763A334103C17228BE3881E8873A903C70CEF
3C043497B27F2CAA4F14FEC1A3DF4BCCD1D3E403C8E712FFE740CBC07C802E847F0050CFB308C0
F78F70E3F71F2F903CE3E8C507D05100B73010B14417FE3F489B43933BC1B70FE1FF12FCF78FCF
37F6FDE4846BE054F064BE7FE10CE64F38181EC00'H } ,
                annot {
                  {
                    data
                      ftable {
                        {
                          data
                            cdregion {
                              code {
                                id 1 } } ,
                          product
                            whole
                              local
                                str "VP2" ,
                          location
                            int {
                              from 0 ,
                              to 2672 ,
                              strand plus ,
                              id
                                local
                                  str "RVA/Vaccine/USA/Rotarix-A41CB052A/1988/
G1P1A8_VP2" } } } } } } ,
              seq {
                id {
                  local
                    str "VP2" } ,
                descr {
                  molinfo {
                    biomol peptide ,
                    tech concept-trans-a } } ,
                inst {
                  repr raw ,
                  mol aa ,
                  length 890 ,
                  seq-data
                    ncbieaa "MAYRKRGAKRESLPQQNERLQEKEIEKDVNVTMENKNNNRKQQLSDKVL
SQKEEIITDAQDDIKIAGEIKKSSKEESKQLLEILKTKEDHQKEIQYEILQKTIPTFEPKESILKKLEDIKPEQAKKQ
MKLFRIFEPKQLPIYRANGEKELRNRWYWKLKKDTLPDGDYDVREYFLNLYDQILIEMPDYLLLKDMAVENKNSRDAG
KVVDSETANICDAIFQDEETEGVVRRFIADMRQQVQADRNIVNYPSILHPIDHAFNEYFLNHQLVEPLNNEIIFNYIP
ERIRNDVNYILNMDMNLPSTARYIRPNLLQDRLNLHDNFESLWDTITTSNYILARSVVPDLKEKELVSTEAQIQKMSQ
DLQLEALTIQSETQFLAGINSQAANDCFKILIAAMLSQRTMSLDFVTTNYMSLISGMWLLTVIPNDMFLRESLVACEL
AIINTIVYPAFGMQRMHYRNGDPQTPFQIAEQQIQNFQVANWLHFINNNRFRQVVIDGVLNQTLNDNIRNGQVINQLM
EALMQLSRQQFPTMPVDYKRSIQRGILLLSNRLGQLVDLTRLVSYNYETLMACVTMNMQHVQTLTTEKLQLTSVTSLC
MLIGNTTVIPSPQTLFHYYNVNVNFHSNYNERINDAVAIITAANRLNLYQKKMKSIVEDFLKRLQIFDVPRVPDDQMY
RLRDRLRLLPVERRRLDIFNLILMNMEQIERASDKIAQGVIIAYRDMQLERDEMYGYVNIARNLDGYQQINLEELMRT
GDYGQITNMLLNNQPVALVGALPFVTDSSVISLIAKLDATVFAQIVKLRKVDTLKPILYKINSDSNDFYLVANYDWIP
TSTTKVYKQVPQPFDFRASMHMLTSNLTFTVYSDLLSFVSADTVEPINAVAFDNMRIMNEL" } ,
                annot {
                  {
                    data
                      ftable {
                        {
                          data
                            prot {
                              name {
                                "VP2" } } ,
                          location
                            int {
                              from 0 ,
                              to 889 ,
                              id
                                local
                                  str "VP2" } } } } } } } } ,
          set {
            class nuc-prot ,
            descr {
              source {
                genome genomic ,
                org {
                  taxname "Rotavirus A" ,
                  orgname {
                    mod {
                      {
                        subtype strain ,
                        subname "RVA/Vaccine/USA/Rotarix-A41CB052A/1988/G1P1A[
8]" } } ,
                    gcode 1 } } } } ,
            seq-set {
              seq {
                id {
                  local
                    str "RVA/Vaccine/USA/Rotarix-A41CB052A/1988/G1P1A8_VP3" } ,
                descr {
                  molinfo {
                    biomol genomic } ,
                  user {
                    type
                      str "StructuredComment" ,
                    data {
                      {
                        label
                          str "StructuredCommentPrefix" ,
                        data
                          str "##Assembly-Data-START##" } ,
                      {
                        label
                          str "StructuredCommentSuffix" ,
                        data
                          str "##Assembly-Data-END##" } ,
                      {
                        label
                          str "Assembly Method" ,
                        data
                          str "Mira v. 3.4" } ,
                      {
                        label
                          str "Sequencing Technology" ,
                        data
                          str "454" } } } } ,
                inst {
                  repr raw ,
                  mol rna ,
                  length 2508 ,
                  seq-data
                    ncbi2na '380B3C9FC2112EE9D2BB39231D0173F138E3D008E2CE00E4F
DD3F70DC1C44C333CC5E0F125F004F0033C0C0D2BB2492F82C43752383CFE6F0C2BB0FF1B18F38
8104CBF3F138F3D33CC704380C2048D04FA3070078CC3E1CDC717A3A03C1B3B29CC3A020C462B4
730FFD3F33B4039271238E330C3E0CCCC770E2F21FD00FF7BE2003C08883851377D43E723CD036
EEFC88C0F3F5373EC04C4C002E303BEA58A0E0DCEF44F5C0FF5073C243FD01AE6CCFB824C73C0F
824A203AFAB008B3443F8CDA10CC004EF03BAD1C73F1CF1CC3F31CF601730CC4E7EBD27537CFA3
F38CF012CF78FF13F804EA353C8C7DB3DC41134C083CFFF8828ED0C27C08C3D0FF333233081E32
2B0CE8FA022E8800CB204101EF2437033E4CC0CDCD04A00902BBBEEF03C1E73A1720714304900F
1F4D35071E0BCAD20FF390CFA3B3A8CF3C53C023F31402BB3FCE7FCC043B051220EEFCC4175FF0
3C006D171E3CCCBA4FB39FCD4387D0F42908EF3C3F8F0C040043474F1EF6CC0C11FF02181402C0
FF0033F38FA1BF794123F607C28F630F134CE3AFBF2933DA3CD0CDFCDB50151680C34FCFCC303A
078C0CE301C850CE40D33AB3F7208D1340F23DD22DE6134CF6A333FF2237F40C30FD0DC32B1C3B
A20F4BF4A139730E4F8FC712330F39BF8DF008E8FCDC4F43E802D9EC82BA08CF38139143E0F8CC
E4E58D27020FE733C4A187C1A4F88C670E03E0AB330102CCCB305CE7863543C7D3283C0FC32CC5
F38318EF00F513F84728B3CFCCDE30CE3138EC344B9E08038212273F00E80F2472731F33BCDE30
CECEC9039CBAEEF341F3FC0F330CCF732034CD1BFA10D183BF35444F19F2FF2410121AF20C80B1
007483C3D0FC7C2023C0AE016CFE33B78B8'H } ,
                annot {
                  {
                    data
                      ftable {
                        {
                          data
                            cdregion {
                              code {
                                id 1 } } ,
                          product
                            whole
                              local
                                str "VP3" ,
                          location
                            int {
                              from 0 ,
                              to 2507 ,
                              strand plus ,
                              id
                                local
                                  str "RVA/Vaccine/USA/Rotarix-A41CB052A/1988/
G1P1A8_VP3" } } } } } } ,
              seq {
                id {
                  local
                    str "VP3" } ,
                descr {
                  molinfo {
                    biomol peptide ,
                    tech concept-trans-a } } ,
                inst {
                  repr raw ,
                  mol aa ,
                  length 835 ,
                  seq-data
                    ncbieaa "MKVLALRHSVAQVYADTQTYLHDDSKDEYENAFLISNLTTHNILYLNYS
LKTLKILNKSGVAAVEVQSPDELFALIRCNFTYDYENNIVYLHDYSYYTNNEIRTDQHWITKTDIIDYLLPGWKLTYV
GYNGKNTRGHYNFSFICQNAATDDDIIIEYIYSNELDFQNFLLRKIKERMTTSLPIARLSNRVFRDKLFPSIVNIHKK
VINVGPRNESMFTFLNFPTIKQFSNGAYIVKHTIKLKQEKWLGKRVSQFDIGQYKNMLNVVTTIYYYYNLYYSKPIIY
MLGSAPSYWIYDIKQYSDFTFETWDPLDTSYSTTHHKELFFEKDVNKLKDNSILYIDIRTDRGNMDWKEWRKIVEQQT
VSNLNIAYKYLSTGKAKVCCVKLTAMDLELPITAKLLHHPTTEVRSEFYAILDVWDIITIKRFIPKGVFYAFINNVTT
ENVFIQPPFKLKTSPTDYIVALYALSNDFNSRQDVINLINKQKQSLITVRINNTFKDEPKVNFKNIYDWTFLPTDFEL
KDSIITSYDGCLGIFGLSISLSSKPTGNNHLFIINGTDKYDKLDQYANHMGISRRSHQIRFSESATSYSGYIFRDLSN
NNFNLIGTNVENSVSGHAYNALIYYRYNYAFDLKRWIYLHSIGKVAVEGGRYYEHAPIELIYACRSAKEFAILQDDLT
ALRYANEIEGYINKVYSITYADDPNYFIGIKFNSIPYEYDVKIPHLTLGVLFISDNMIHDVITVLKKMKTELFKMEIS
TSYTYMLSDNMYVANASGVLSTYFKLYNIFYRNHITFGQSRMFIPHITLSFSNKQTVRIESTKLRINSIYLRKIKGET
VFDMSE" } ,
                annot {
                  {
                    data
                      ftable {
                        {
                          data
                            prot {
                              name {
                                "VP3" } } ,
                          location
                            int {
                              from 0 ,
                              to 834 ,
                              id
                                local
                                  str "VP3" } } } } } } } } ,
          set {
            class nuc-prot ,
            descr {
              source {
                genome genomic ,
                org {
                  taxname "Rotavirus A" ,
                  orgname {
                    mod {
                      {
                        subtype strain ,
                        subname "RVA/Vaccine/USA/Rotarix-A41CB052A/1988/G1P1A[
8]" } } ,
                    gcode 1 } } } } ,
            seq-set {
              seq {
                id {
                  local
                    str "RVA/Vaccine/USA/Rotarix-A41CB052A/1988/G1P1A8_VP6" } ,
                descr {
                  molinfo {
                    biomol genomic } ,
                  user {
                    type
                      str "StructuredComment" ,
                    data {
                      {
                        label
                          str "StructuredCommentPrefix" ,
                        data
                          str "##Assembly-Data-START##" } ,
                      {
                        label
                          str "StructuredCommentSuffix" ,
                        data
                          str "##Assembly-Data-END##" } ,
                      {
                        label
                          str "Assembly Method" ,
                        data
                          str "Mira v. 3.4" } ,
                      {
                        label
                          str "Sequencing Technology" ,
                        data
                          str "454" } } } } ,
                inst {
                  repr raw ,
                  mol rna ,
                  length 1194 ,
                  seq-data
                    ncbi2na '3A2BDEC747B40077C08E72A100FBE0AC4F33DC1BC98DF3D24
3D0D038CB07383A0387F487A283EB0FC5EF203E87F63FEB73CAC411FF81FA39C3CEF8839081C43
E0CFF3E1FCF8C3B3B3A380E9088374080E8B36510DE09BC202726A0F03F088303F630F4D20C4C8
03E81F100C8212645A3FBFF4C05C13FF531D27D3F1DC0C8DD050E4E30FC3A814EE9F0E7A3480F4
2E9E8FE3C74E6530391498131243F89336F49F29991E1C49C7307F3C5E392223F2FF508B0F0F49
E3A661C4EBDFC352F3DC214043B22B20FFCF83A103CF0C4CD29C8FEB1CD364203FE310F6FCF3F4
BE39B5170CE1149EF0E473F5109105FF4914E412FA1F13C6CF8379AFEE0D2E7E68660E01DEF240
EE166B9B420CE5314BE85ACFD4529383E8783E3C7073D94DC882307E419BFD1AC9F53C824EF8F0
B80'H } ,
                annot {
                  {
                    data
                      ftable {
                        {
                          data
                            cdregion {
                              code {
                                id 1 } } ,
                          product
                            whole
                              local
                                str "VP6" ,
                          location
                            int {
                              from 0 ,
                              to 1193 ,
                              strand plus ,
                              id
                                local
                                  str "RVA/Vaccine/USA/Rotarix-A41CB052A/1988/
G1P1A8_VP6" } } } } } } ,
              seq {
                id {
                  local
                    str "VP6" } ,
                descr {
                  molinfo {
                    biomol peptide ,
                    tech concept-trans-a } } ,
                inst {
                  repr raw ,
                  mol aa ,
                  length 397 ,
                  seq-data
                    ncbieaa "MEVLYSLSKTLKDARDKIVEGTLYSNVSDLIQQFNQMIVTMNGNDFQTG
GIGNLPVRNWTFDFGLLGTTLLNLDANYVENARTTIEYFIDFIDNVCMDEMARESQRNGVSPQSEALRKLAGIKFKRI
NFDNSSEYIENWNLQNRRQRTGFVFHKPNIFPYSASFTLNRSQPMHDNLMGTMWLNAGSEIQVAGFDYSCAINAPANI
QQFEHIVQLRRALTTATITLLPDAERFSFPRVINSADGATTWFFNPVILRPNNVEVEFLLNGQIINTYQARFGTIIAR
NFDTIRLLFQLMRPPNMTPAVNALFPQAQPFQHHATVGLTLRIESAVCESVLADANETLLANVTAVRQEYAIPVGPVF
PPGMNWTELITNYSPSREDNLQRVFTVASIRSMLIK" } ,
                annot {
                  {
                    data
                      ftable {
                        {
                          data
                            prot {
                              name {
                                "VP6" } } ,
                          location
                            int {
                              from 0 ,
                              to 396 ,
                              id
                                local
                                  str "VP6" } } } } } } } } ,
          set {
            class nuc-prot ,
            descr {
              source {
                genome genomic ,
                org {
                  taxname "Rotavirus A" ,
                  orgname {
                    mod {
                      {
                        subtype strain ,
                        subname "RVA/Vaccine/USA/Rotarix-A41CB052A/1988/G1P1A[
8]" } } ,
                    gcode 1 } } } } ,
            seq-set {
              seq {
                id {
                  local
                    str "RVA/Vaccine/USA/Rotarix-A41CB052A/1988/G1P1A8_NSP1" } ,
                descr {
                  molinfo {
                    biomol genomic } ,
                  user {
                    type
                      str "StructuredComment" ,
                    data {
                      {
                        label
                          str "StructuredCommentPrefix" ,
                        data
                          str "##Assembly-Data-START##" } ,
                      {
                        label
                          str "StructuredCommentSuffix" ,
                        data
                          str "##Assembly-Data-END##" } ,
                      {
                        label
                          str "Assembly Method" ,
                        data
                          str "Mira v. 3.4" } ,
                      {
                        label
                          str "Sequencing Technology" ,
                        data
                          str "454" } } } } ,
                inst {
                  repr raw ,
                  mol rna ,
                  length 1461 ,
                  seq-data
                    ncbi2na '3A71FF0239FBCD3C4020F0C0F830C4B7C03CA2F0E313A216D
375070B3028EBBF23E7B4131E1F07CFB26AEC53B34EFED0EB92D0CEB23BFDF8E38144FCF0A3881
FF00382E100863F020FC3E33B380473D5CE0D300CB3B23D3C10C62104C0EC8060ECC112EB10D3F
1C394306F10D5ED0F83C8EB86FCF1B3FAB3CE304E0C33C340753DD3F303F2C8CCCE303CF1F8E3B
03FC720ED3DF14937F12420CE47C8CFFDC0D08FCC26040A03BBC38F447FD0F0EEF2207C4C150BF
403123C46C3EC981EDFFA7A0E093B09FBC00ED2E6CFF04E7801344CF83FCCBBF7148EC833D110E
C07403A4DC0F0D0140F3305D834C01BC9C78AC443E42EBBD2F0C12F31ECE838FF28F0803338C33
FF07F7189FCBC0D039C33E84FBD344A008CCE0CEF821BDE0EEEE386023A026D0C3A03FF0FB7205
2C89F8E1A42CEFF3F05380C0FA8EE3C3B3EB532CFAC0B1440CF07FA20EF34434E43734CCE0EBF8
CC23138A0C450EBC4FC43E303C218F33128F021EF8338F7ACCDE33E0C80'H } ,
                annot {
                  {
                    data
                      ftable {
                        {
                          data
                            cdregion {
                              code {
                                id 1 } } ,
                          product
                            whole
                              local
                                str "NSP1" ,
                          location
                            int {
                              from 0 ,
                              to 1460 ,
                              strand plus ,
                              id
                                local
                                  str "RVA/Vaccine/USA/Rotarix-A41CB052A/1988/
G1P1A8_NSP1" } } } } } } ,
              seq {
                id {
                  local
                    str "NSP1" } ,
                descr {
                  molinfo {
                    biomol peptide ,
                    tech concept-trans-a } } ,
                inst {
                  repr raw ,
                  mol aa ,
                  length 486 ,
                  seq-data
                    ncbieaa "MATFKDACYHYKRINKLNNTVLKLGVNDTWRPSSPTKYKGWCLDCCQHT
DLTYCSGCTMYHVCQWCSQYGRCFLDDEPHLLRMRTFKNEVTKDDLKNLIDMYETLFPMNHKIVCRFINNTRQHKCRN
ECITQWYNHLLMPITLQSLSIELDGDVYYVFGYYDNMNNINQTPFSFINLVDIYDKLLLDDVNFTRMSFLPASLQQEY
ALRYFSKSRFISEQRKCVNDSHFSINVLENLHNPSFKIQITRNCSELSFGWNEACKLVKNVSAYFNMLKTSHIEFYSV
STRCRIFTQCKLKMASKLIKPNYITSNHKTLATEVHNCKWCSVNNSYTVWNDFRIKKIYDNIFNFLRALVKSNANIGH
CSSQEKIYEYVEDVLNVCDDERWKASIMEIFNCLEPVELDDGKYVLFNHEINWDVINVLVHSIGKVPQILTLENVITI
MQSIIYEWFDIRYMRNTPMVTFTIDKLRRLYTGLKTVEYDSGISDIE" } ,
                annot {
                  {
                    data
                      ftable {
                        {
                          data
                            prot {
                              name {
                                "NSP1" } } ,
                          location
                            int {
                              from 0 ,
                              to 485 ,
                              id
                                local
                                  str "NSP1" } } } } } } } } ,
          set {
            class nuc-prot ,
            descr {
              source {
                genome genomic ,
                org {
                  taxname "Rotavirus A" ,
                  orgname {
                    mod {
                      {
                        subtype strain ,
                        subname "RVA/Vaccine/USA/Rotarix-A41CB052A/1988/G1P1A[
8]" } } ,
                    gcode 1 } } } } ,
            seq-set {
              seq {
                id {
                  local
                    str "RVA/Vaccine/USA/Rotarix-A41CB052A/1988/G1P1A8_NSP2" } ,
                descr {
                  molinfo {
                    biomol genomic } ,
                  user {
                    type
                      str "StructuredComment" ,
                    data {
                      {
                        label
                          str "StructuredCommentPrefix" ,
                        data
                          str "##Assembly-Data-START##" } ,
                      {
                        label
                          str "StructuredCommentSuffix" ,
                        data
                          str "##Assembly-Data-END##" } ,
                      {
                        label
                          str "Assembly Method" ,
                        data
                          str "Mira v. 3.4" } ,
                      {
                        label
                          str "Sequencing Technology" ,
                        data
                          str "454" } } } } ,
                inst {
                  repr raw ,
                  mol rna ,
                  length 954 ,
                  seq-data
                    ncbi2na '3A789C9F9FFBCD74FC8818C9CC0FCF5FF0C3F24300ECE7849
C0B230008D08C0FF10773EECE83E6514510FC201BC431C38C3D08ACE0F3804BCEF430AE94FF0DE
E091D0F43C0BC54378EF983BDFD08B2FDCD213F200FEB1C2008034D08ECFBF4F602079CF00DEF7
0C9CFAD0D0280F8071E71E7828A2032DFD00C493D1CEE80F06CDC8D303C3973FE8D207D7E0CC23
447838230963748CEEEF0207EF9E0F0AE92CC303F9EC3044EB02B47322FBC0CF4D2F9C14E68C8B
BD9C4CC00C19C22E806F1E1F4373E85020C3FA483EB393F1B7D0E010AC311F8ECEC001C77D4003
8042200353F0287B41E32003A382FD13B683F00'H } ,
                annot {
                  {
                    data
                      ftable {
                        {
                          data
                            cdregion {
                              code {
                                id 1 } } ,
                          product
                            whole
                              local
                                str "NSP2" ,
                          location
                            int {
                              from 0 ,
                              to 953 ,
                              strand plus ,
                              id
                                local
                                  str "RVA/Vaccine/USA/Rotarix-A41CB052A/1988/
G1P1A8_NSP2" } } } } } } ,
              seq {
                id {
                  local
                    str "NSP2" } ,
                descr {
                  molinfo {
                    biomol peptide ,
                    tech concept-trans-a } } ,
                inst {
                  repr raw ,
                  mol aa ,
                  length 317 ,
                  seq-data
                    ncbieaa "MAELACFCYPHLENDSYKFIPFNNLAIKCMLTAKVDKKDQDKFYNSIVY
GIAPPPQFKKRYNTNDNSRGMNYETVMFNKVAILICEALNSIKVTQSDVANVLSRVVSIRHLENLVLRKENHQDVLFH
SKELLLKSVLIAIGQSKEIETTATAEGGEIVFQNTAFTMWKLTYLDHKLMPILDQNFLEYKITLNEDKPISDMCVKEL
VAELRWQYNKFAVITHGKGHYRVVKYSSVANHADRVFATYKNNAKSGNVTDFNLLDQRIIWQNWYAFTSSMKQGNTLD
VCKKLLFQKMKQEKNPFKGLSTDRKMDEVSHVGI" } ,
                annot {
                  {
                    data
                      ftable {
                        {
                          data
                            prot {
                              name {
                                "NSP2" } } ,
                          location
                            int {
                              from 0 ,
                              to 316 ,
                              id
                                local
                                  str "NSP2" } } } } } } } } ,
          set {
            class nuc-prot ,
            descr {
              source {
                genome genomic ,
                org {
                  taxname "Rotavirus A" ,
                  orgname {
                    mod {
                      {
                        subtype strain ,
                        subname "RVA/Vaccine/USA/Rotarix-A41CB052A/1988/G1P1A[
8]" } } ,
                    gcode 1 } } } } ,
            seq-set {
              seq {
                id {
                  local
                    str "RVA/Vaccine/USA/Rotarix-A41CB052A/1988/G1P1A8_NSP3" } ,
                descr {
                  molinfo {
                    biomol genomic } ,
                  user {
                    type
                      str "StructuredComment" ,
                    data {
                      {
                        label
                          str "StructuredCommentPrefix" ,
                        data
                          str "##Assembly-Data-START##" } ,
                      {
                        label
                          str "StructuredCommentSuffix" ,
                        data
                          str "##Assembly-Data-END##" } ,
                      {
                        label
                          str "Assembly Method" ,
                        data
                          str "Mira v. 3.4" } ,
                      {
                        label
                          str "Sequencing Technology" ,
                        data
                          str "454" } } } } ,
                inst {
                  repr raw ,
                  mol rna ,
                  length 933 ,
                  seq-data
                    ncbi2na '3A2DC74923AC2773CF047DFF82792FBE7947D04F20F0EACF4
338F10E0B3F148BC02C0FE3CEE3A3877AEF0010DFFAB0273073E34A6F03A02FE9D273C80C80FA3
878F7006BE703C8E086E0C07C8384F37DC0A0D85008E22C7C39FBFCBB0020C528034D3430F0391
C87CE0A100C81BA20BE2BD38F4CEF8E200E80F8C73E3E80DDBCE34BC80023F8B4700408BC3880C
431FA310026080B038033B1DDF483B4FD104900503248DF410CFB0C0FA09E3F90A40FCBD3CBB4D
2F8BACDC2373A0F148E3B020E33E0492F03D0F8FC3C354F0E73238CD836F8F203F0F423CE1206F
FC3BC0287BE090E41CE0CECCE2C80'H } ,
                annot {
                  {
                    data
                      ftable {
                        {
                          data
                            cdregion {
                              code {
                                id 1 } } ,
                          product
                            whole
                              local
                                str "NSP3" ,
                          location
                            int {
                              from 0 ,
                              to 932 ,
                              strand plus ,
                              id
                                local
                                  str "RVA/Vaccine/USA/Rotarix-A41CB052A/1988/
G1P1A8_NSP3" } } } } } } ,
              seq {
                id {
                  local
                    str "NSP3" } ,
                descr {
                  molinfo {
                    biomol peptide ,
                    tech concept-trans-a } } ,
                inst {
                  repr raw ,
                  mol aa ,
                  length 310 ,
                  seq-data
                    ncbieaa "MESTQQMVSSIINTSFEAAVVAATSTLELMGIQYDYNEVFTRVKSKFDY
VMDDSGVKNNLLGKAITIDQALNGKFGSAIRNRNWMTDSKTVAKLDEDVNKLRMTLSSKGIDQKMRVLNACFSVKRIP
GKSSSIIKCTRLMKDKIERGEVEVHDSYVDEKMEIDTIDWKSRYDQLEKRFESLKQRVNEKYNTWIQKAKKVNENMYS
LQNVISQQQNQIADLQQYCNKLEADLQGKFSSLVSSVEWYLRSMELPDDVKNDIEQQLNSIDLINPINAIDDIESLIR
NLIQDYDRTFLMLKGLLKQCNYEYVYE" } ,
                annot {
                  {
                    data
                      ftable {
                        {
                          data
                            prot {
                              name {
                                "NSP3" } } ,
                          location
                            int {
                              from 0 ,
                              to 309 ,
                              id
                                local
                                  str "NSP3" } } } } } } } } ,
          set {
            class nuc-prot ,
            descr {
              source {
                genome genomic ,
                org {
                  taxname "Rotavirus A" ,
                  orgname {
                    mod {
                      {
                        subtype strain ,
                        subname "RVA/Vaccine/USA/Rotarix-A41CB052A/1988/G1P1A[
8]" } } ,
                    gcode 1 } } } } ,
            seq-set {
              seq {
                id {
                  local
                    str "RVA/Vaccine/USA/Rotarix-A41CB052A/1988/G1P1A8_NSP4" } ,
                descr {
                  molinfo {
                    biomol genomic } ,
                  user {
                    type
                      str "StructuredComment" ,
                    data {
                      {
                        label
                          str "StructuredCommentPrefix" ,
                        data
                          str "##Assembly-Data-START##" } ,
                      {
                        label
                          str "StructuredCommentSuffix" ,
                        data
                          str "##Assembly-Data-END##" } ,
                      {
                        label
                          str "Assembly Method" ,
                        data
                          str "Mira v. 3.4" } ,
                      {
                        label
                          str "Sequencing Technology" ,
                        data
                          str "454" } } } } ,
                inst {
                  repr raw ,
                  mol rna ,
                  length 528 ,
                  seq-data
                    ncbi2na '3A309F961741C44F8BB0D1FC383844F93DCC3D08D7A0E9B3F
F4CCF937BDC12FF3D33C4C09F43D414E00C93E004D00EF4CC0B8F033ECCB4634F0C77FC03E9E8C
C0892BC71008603E24123A120FBC088E21B49E8CE3E303C1C76E03E04AF83E7C06CC4E105E3072
14BE1B4C8CED8283D0D200134019C8E0EA22E8003533816D20B879353B8'H } ,
                annot {
                  {
                    data
                      ftable {
                        {
                          data
                            cdregion {
                              code {
                                id 1 } } ,
                          product
                            whole
                              local
                                str "NSP4" ,
                          location
                            int {
                              from 0 ,
                              to 527 ,
                              strand plus ,
                              id
                                local
                                  str "RVA/Vaccine/USA/Rotarix-A41CB052A/1988/
G1P1A8_NSP4" } } } } } } ,
              seq {
                id {
                  local
                    str "NSP4" } ,
                descr {
                  molinfo {
                    biomol peptide ,
                    tech concept-trans-a } } ,
                inst {
                  repr raw ,
                  mol aa ,
                  length 175 ,
                  seq-data
                    ncbieaa "MDKLADLNYTLSVITLMNDTLHSIIQDPGMAYFSYIASVLTVLFILHKA
SIPTMKIALKTSKCSYKVIKYCIVTIINTLLKLAGYKEQVTTKDEIEQQMDRIVKEMRRQLDMIDKLTTREIEQVELL
KRIHDNLITRPVDVIDMSKEFNQKNIKTLDEWESGKNPYEPSEVTASM" } ,
                annot {
                  {
                    data
                      ftable {
                        {
                          data
                            prot {
                              name {
                                "NSP4" } } ,
                          location
                            int {
                              from 0 ,
                              to 174 ,
                              id
                                local
                                  str "NSP4" } } } } } } } } ,
          set {
            class nuc-prot ,
            descr {
              source {
                genome genomic ,
                org {
                  taxname "Rotavirus A" ,
                  orgname {
                    mod {
                      {
                        subtype strain ,
                        subname "RVA/Vaccine/USA/Rotarix-A41CB052A/1988/G1P1A[
8]" } } ,
                    gcode 1 } } } } ,
            seq-set {
              seq {
                id {
                  local
                    str "RVA/Vaccine/USA/Rotarix-A41CB052A/1988/G1P1A8_NSP5" } ,
                descr {
                  molinfo {
                    biomol genomic } ,
                  user {
                    type
                      str "StructuredComment" ,
                    data {
                      {
                        label
                          str "StructuredCommentPrefix" ,
                        data
                          str "##Assembly-Data-START##" } ,
                      {
                        label
                          str "StructuredCommentSuffix" ,
                        data
                          str "##Assembly-Data-END##" } ,
                      {
                        label
                          str "Assembly Method" ,
                        data
                          str "Mira v. 3.4" } ,
                      {
                        label
                          str "Sequencing Technology" ,
                        data
                          str "454" } } } } ,
                inst {
                  repr raw ,
                  mol rna ,
                  length 594 ,
                  seq-data
                    ncbi2na '3B77493E1B862DF5743F7DCB37F003836DF7106D077F7A00D
CFACA0604B3BF4D2336093D0C0C4EFB60B75228CFA14DE3DE7D018D47452FFD8F2360E4BC21039
239E9BB73A3D34110D185F4241BEAE6340E8FDD5C1C0ACF0EF2E72DF8F4EECD0FD07053002880D
C00A300B2804715003E0923D61DE08F1BFE8E3D232E386B03B083EC0CC0080CFFB3C20E28E010B
64390F8C823FB00'H } ,
                annot {
                  {
                    data
                      ftable {
                        {
                          data
                            cdregion {
                              code {
                                id 1 } } ,
                          product
                            whole
                              local
                                str "NSP5" ,
                          location
                            int {
                              from 0 ,
                              to 593 ,
                              strand plus ,
                              id
                                local
                                  str "RVA/Vaccine/USA/Rotarix-A41CB052A/1988/
G1P1A8_NSP5" } } } } } } ,
              seq {
                id {
                  local
                    str "NSP5" } ,
                descr {
                  molinfo {
                    biomol peptide ,
                    tech concept-trans-a } } ,
                inst {
                  repr raw ,
                  mol aa ,
                  length 197 ,
                  seq-data
                    ncbieaa "MSLSIDVTSLPSISSSIFKNESSSTTSTLSGKSIGRNEQYVSSDIEAFN
KYMLSKSPEDIGPSDSASNDPLTSFSIRSNAVKTNADAGVSMDSSTQSRPSSNVGCDQMDFSLTKGINVSASLDSCVS
ISTNHKKEKSKKDKSRKHYPKIEADSDSEDYVLDDSDSDDGKCKNCKYKKKYFVLRMRMKQVAMQLIEDL" } ,
                annot {
                  {
                    data
                      ftable {
                        {
                          data
                            prot {
                              name {
                                "NSP5" } } ,
                          location
                            int {
                              from 0 ,
                              to 196 ,
                              id
                                local
                                  str "NSP5" } } } } } } } } } } } }
